# Supplementary material for: Investigating the influence of excavating a tunnel undercrossing an existing tunnel at zero distance
Source: PLoS One. 2024 Apr 16;19(4):e0301428. doi: 10.1371/journal.pone.0301428 (PMC11020911; doi:10.1371/journal.pone.0301428)
Supplement: S1 File — (ZIP) [file pone.0301428.s001.zip]

Archive with 15 entries (14 files):
- Supporting Information/
- Supporting Information/Fig 12(a).opju
- Supporting Information/Fig 12(b).opju
- Supporting Information/Fig 13(a).opju
- Supporting Information/Fig 13(b).opju
- Supporting Information/Fig 15.opju
- Supporting Information/Fig 17.opju
- Supporting Information/Fig 18(a).opju
- Supporting Information/Fig 18(b).opju
- Supporting Information/Fig 19(a).opju
- Supporting Information/Fig 19(b).opju
- Supporting Information/Fig 20(a).opju
- Supporting Information/Fig 20(b).opju
- Supporting Information/Fig 21(a).opju
- Supporting Information/Fig 21(b).opju
